# Supplementary material for: Tsetse peritrophic matrix influences for trypanosome transmission
Source: J Insect Physiol. 2019 Oct;118:103919. doi: 10.1016/j.jinsphys.2019.103919 (PMC6853167; doi:10.1016/j.jinsphys.2019.103919)
Supplement: Supplementary data 1 [file mmc1.xml]

<?xml version="1.0" encoding="UTF-8" standalone="no"?><data:data><datasets><author>serap.aksoy@yale.edu</author><type>0</type><dataset><value>3</value><reason>Other (please explain)</reason><comments>All data that are presented in this article are already in the public domain as peer-reviewed manuscripts which are referenced in this article</comments></dataset></datasets></data:data>
